# Supplementary material for: Chromosomal integration of Tn5253 occurs downstream of a conserved 11-bp sequence of the rbgA gene in Streptococcus pneumoniae and in all the other known hosts of this integrative conjugative element (ICE)
Source: Mob DNA. 2021 Nov 5;12:25. doi: 10.1186/s13100-021-00253-z (PMC8571831; doi:10.1186/s13100-021-00253-z)
Supplement: Supplementary file 1 — Additional file 1: Table S1. Blast searches output of the S. pneumoniae complete genomes. For each variant, name, length, sequence, strain host, GenBank accession number, are reported. [file 13100_2021_253_MOESM1_ESM.xlsx]

## Sheet: Table S1
Table S1. Blast searches output of the S. pneumoniae complete genomes
Variant	Length (bp)	Frequency (%)	S. pneumoniae strain	Accession number	Sequence	% identity	alignment length	mismatch	gaps	query start	query end	subj start	subj end	Expect	score	Comments
attB1	83	38/85 (44.7)	Streptococcus pneumoniae strain D39_P0	NZ_CP061208.1	TGTTCAAACTATAGTAAAATAAAATAGGGGATCTAAATCCTTGCTACGAAAGGAAAAAACTCAATGGCTACTATTCAATGGTT	100000	83	0	0	1	83	920797	920715	3.70e-37	154
attB1	83		Streptococcus pneumoniae strain 574	NZ_CP046360.1	TGTTCAAACTATAGTAAAATAAAATAGGGGATCTAAATCCTTGCTACGAAAGGAAAAAACTCAATGGCTACTATTCAATGGTT	100000	83	0	0	1	83	1080943	1081025	3.70e-37	154
attB1	83		Streptococcus pneumoniae strain 573	NZ_CP046359.1	TGTTCAAACTATAGTAAAATAAAATAGGGGATCTAAATCCTTGCTACGAAAGGAAAAAACTCAATGGCTACTATTCAATGGTT	100000	83	0	0	1	83	1119921	1120003	3.70e-37	154
attB1	83		Streptococcus pneumoniae strain 521	NZ_CP046356.1	TGTTCAAACTATAGTAAAATAAAATAGGGGATCTAAATCCTTGCTACGAAAGGAAAAAACTCAATGGCTACTATTCAATGGTT	100000	83	0	0	1	83	1013903	1013821	3.70e-37	154
attB1	83		Streptococcus pneumoniae strain 525	NZ_CP046357.1	TGTTCAAACTATAGTAAAATAAAATAGGGGATCTAAATCCTTGCTACGAAAGGAAAAAACTCAATGGCTACTATTCAATGGTT	100000	83	0	0	1	83	465330	465412	3.70e-37	154
attB1	83		Streptococcus pneumoniae strain 563	NZ_CP046379.1	TGTTCAAACTATAGTAAAATAAAATAGGGGATCTAAATCCTTGCTACGAAAGGAAAAAACTCAATGGCTACTATTCAATGGTT	100000	83	0	0	1	83	1126677	1126759	3.70e-37	154
attB1	83		Streptococcus pneumoniae strain 566	NZ_CP046358.1	TGTTCAAACTATAGTAAAATAAAATAGGGGATCTAAATCCTTGCTACGAAAGGAAAAAACTCAATGGCTACTATTCAATGGTT	100000	83	0	0	1	83	1115417	1115499	3.70e-37	154
attB1	83		Streptococcus pneumoniae strain 475	NZ_CP046355.1	TGTTCAAACTATAGTAAAATAAAATAGGGGATCTAAATCCTTGCTACGAAAGGAAAAAACTCAATGGCTACTATTCAATGGTT	100000	83	0	0	1	83	1052736	1052654	3.70e-37	154
attB1	83		Streptococcus pneumoniae strain 310	NZ_CP046354.1	TGTTCAAACTATAGTAAAATAAAATAGGGGATCTAAATCCTTGCTACGAAAGGAAAAAACTCAATGGCTACTATTCAATGGTT	100000	83	0	0	1	83	1003887	1003805	3.70e-37	154
attB1	83		Streptococcus pneumoniae strain Rx1	NZ_CP079923.1	TGTTCAAACTATAGTAAAATAAAATAGGGGATCTAAATCCTTGCTACGAAAGGAAAAAACTCAATGGCTACTATTCAATGGTT	100000	83	0	0	1	83	1032156	1032238	3.70e-37	154
attB1	83		Streptococcus pneumoniae strain R36A	NZ_CP079922.1	TGTTCAAACTATAGTAAAATAAAATAGGGGATCTAAATCCTTGCTACGAAAGGAAAAAACTCAATGGCTACTATTCAATGGTT	100000	83	0	0	1	83	1037619	1037701	3.70e-37	154
attB1	83		Streptococcus pneumoniae strain HU-OH	NZ_AP018937.1	TGTTCAAACTATAGTAAAATAAAATAGGGGATCTAAATCCTTGCTACGAAAGGAAAAAACTCAATGGCTACTATTCAATGGTT	100000	83	0	0	1	83	1021054	1021136	3.70e-37	154	attL of an integrated Tn5253-like element
	83		Streptococcus pneumoniae strain HU-OH	NZ_AP018937.1	TGTTTAGACAATAGTAAAATAAAATAGGGGCTCTAAACCCTTGCTACGAAAGGAAAAAACTCAATGGCTACTATTCAATGGTT	93976	83	5	0	1	83	1088027	1088109	8.06e-29	126	attR of an integrated Tn5253-like element
attB1	83		Streptococcus pneumoniae strain 6A-10	NZ_CP053210.1	TGTTCAAACTATAGTAAAATAAAATAGGGGATCTAAATCCTTGCTACGAAAGGAAAAAACTCAATGGCTACTATTCAATGGTT	100000	83	0	0	1	83	1082609	1082691	3.70e-37	154
attB1	83		Streptococcus pneumoniae strain PZ900701590	NZ_CP050175.1	TGTTCAAACTATAGTAAAATAAAATAGGGGATCTAAATCCTTGCTACGAAAGGAAAAAACTCAATGGCTACTATTCAATGGTT	100000	83	0	0	1	83	1058773	1058855	3.70e-37	154	attL of an integrated Tn5253-like element
	84		Streptococcus pneumoniae strain PZ900701590	NZ_CP050175.1	TGTTTAGACAATAGTAAAATAAAATAGGGGCTCTAAACCCTTGCTACGAAAGGAAAAAAACTCAATGGCTACTATTCAATGGTT	92857	84	5	1	1	83	1119492	1119575	3.75e-27	121	attR of an integrated Tn5253-like element
attB1	83		Streptococcus pneumoniae strain M23734	NZ_CP031247.1	TGTTCAAACTATAGTAAAATAAAATAGGGGATCTAAATCCTTGCTACGAAAGGAAAAAACTCAATGGCTACTATTCAATGGTT	100000	83	0	0	1	83	422397	422315	3.70e-37	154	attL of an integrated Tn5253-like element
	84		Streptococcus pneumoniae strain M23734	NZ_CP031247.1	TGTTTAGACAATAGTAAAATAAAATAGGGGCTCTAAACCCTTGCTATGAAAGGAAAAAAACTCAATGGCTACTATTCAATGGTT	91667	84	6	1	1	83	369358	369275	1.75e-25	115	attR of an integrated Tn5253-like element
attB1	83		Streptococcus pneumoniae strain M26365	NZ_CP031248.1	TGTTCAAACTATAGTAAAATAAAATAGGGGATCTAAATCCTTGCTACGAAAGGAAAAAACTCAATGGCTACTATTCAATGGTT	100000	83	0	0	1	83	433274	433192	3.70e-37	154	attL of an integrated Tn5253-like element
	84		Streptococcus pneumoniae strain M26365	NZ_CP031248.1	TGTTTAGACGATAGTAAAATAAATGAGGGGTGCTAAACCCTTGCTACGAAAGGAAAAAACTCAATGGCTACTATTCAATGGTT	90361	83	8	0	1	83	353385	353303	8.12e-24	110	attR of an integrated Tn5253-like element
attB1	83		Streptococcus pneumoniae strain ASP0581	NZ_AP019192.2	TGTTCAAACTATAGTAAAATAAAATAGGGGATCTAAATCCTTGCTACGAAAGGAAAAAACTCAATGGCTACTATTCAATGGTT	100000	83	0	0	1	83	1056141	1056223	3.70e-37	154	attL of an integrated Tn5253-like element
	84		Streptococcus pneumoniae strain ASP0581	NZ_AP019192.2	TGTTTAGACAATAGTAAAATAAAATAGGGGCTCTAAACCCTTGCTACGAAAGGAAAAAAACTCAATGGCTACTATTCAATGGTT	92857	84	5	1	1	83	1123613	1123696	3.75e-27	121	attR of an integrated Tn5253-like element
attB1	83		Streptococcus pneumoniae SPN034183	NC_021028.1	TGTTCAAACTATAGTAAAATAAAATAGGGGATCTAAATCCTTGCTACGAAAGGAAAAAACTCAATGGCTACTATTCAATGGTT	100000	83	0	0	1	83	1061174	1061256	3.70e-37	154
attB1	83		Streptococcus pneumoniae SPN994038	NC_021026.1	TGTTCAAACTATAGTAAAATAAAATAGGGGATCTAAATCCTTGCTACGAAAGGAAAAAACTCAATGGCTACTATTCAATGGTT	100000	83	0	0	1	83	1050640	1050722	3.70e-37	154
attB1	83		Streptococcus pneumoniae SPN034156	NC_021006.1	TGTTCAAACTATAGTAAAATAAAATAGGGGATCTAAATCCTTGCTACGAAAGGAAAAAACTCAATGGCTACTATTCAATGGTT	100000	83	0	0	1	83	137990	138072	3.70e-37	154
attB1	83		Streptococcus pneumoniae SPN994039	NC_021005.1	TGTTCAAACTATAGTAAAATAAAATAGGGGATCTAAATCCTTGCTACGAAAGGAAAAAACTCAATGGCTACTATTCAATGGTT	100000	83	0	0	1	83	1050640	1050722	3.70e-37	154
attB1	83		Streptococcus pneumoniae SPNA45	NC_018594.1	TGTTCAAACTATAGTAAAATAAAATAGGGGATCTAAATCCTTGCTACGAAAGGAAAAAACTCAATGGCTACTATTCAATGGTT	100000	83	0	0	1	83	1440121	1440203	3.70e-37	154
attB1	83		Streptococcus pneumoniae strain GPSC10	NZ_LR216050.1	TGTTCAAACTATAGTAAAATAAAATAGGGGATCTAAATCCTTGCTACGAAAGGAAAAAACTCAATGGCTACTATTCAATGGTT	100000	83	0	0	1	83	1065605	1065687	3.70e-37	154
attB1	83		Streptococcus pneumoniae strain 180-2	NZ_LR129843.1	TGTTCAAACTATAGTAAAATAAAATAGGGGATCTAAATCCTTGCTACGAAAGGAAAAAACTCAATGGCTACTATTCAATGGTT	100000	83	0	0	1	83	1061431	1061513	3.70e-37	154
attB1	83		Streptococcus pneumoniae strain 180-15	NZ_LR129844.1	TGTTCAAACTATAGTAAAATAAAATAGGGGATCTAAATCCTTGCTACGAAAGGAAAAAACTCAATGGCTACTATTCAATGGTT	100000	83	0	0	1	83	1061400	1061482	3.70e-37	154
attB1	83		Streptococcus pneumoniae gamPNI0373	NC_018630.1	TGTTCAAACTATAGTAAAATAAAATAGGGGATCTAAATCCTTGCTACGAAAGGAAAAAACTCAATGGCTACTATTCAATGGTT	100000	83	0	0	1	83	950024	949942	3.70e-37	154
attB1	83		Streptococcus pneumoniae strain HKU1-14	NZ_CP019299.1	TGTTCAAACTATAGTAAAATAAAATAGGGGATCTAAATCCTTGCTACGAAAGGAAAAAACTCAATGGCTACTATTCAATGGTT	100000	83	0	0	1	83	1078238	1078320	3.70e-37	154
attB1	83		Streptococcus pneumoniae D39	NC_008533.2	TGTTCAAACTATAGTAAAATAAAATAGGGGATCTAAATCCTTGCTACGAAAGGAAAAAACTCAATGGCTACTATTCAATGGTT	100000	83	0	0	1	83	1043780	1043862	3.70e-37	154
attB1	83		Streptococcus pneumoniae strain NCTC7466	NZ_LS483374.1	TGTTCAAACTATAGTAAAATAAAATAGGGGATCTAAATCCTTGCTACGAAAGGAAAAAACTCAATGGCTACTATTCAATGGTT	100000	83	0	0	1	83	920840	920758	3.70e-37	154
attB8	84	1/85 (1.2)	Streptococcus pneumoniae strain 4041STDY6836166	NZ_LS483523.1	TGTTCAAACAATAGTAAGATAAAATAGGGGCTCTAAACCCTTGCTACGAAAGGAAAAAAATGCAATGGCTACTATTCAATGGTT	100000	83	0	0	1	83	1561856	1561774	3.70e-37	154
attB1	83		Streptococcus pneumoniae strain NCTC13276	NZ_LS483390.1	TGTTCAAACTATAGTAAAATAAAATAGGGGATCTAAATCCTTGCTACGAAAGGAAAAAACTCAATGGCTACTATTCAATGGTT	100000	83	0	0	1	83	1037617	1037699	3.70e-37	154
attB1	83		Streptococcus pneumoniae strain D39V	NZ_CP027540.1	TGTTCAAACTATAGTAAAATAAAATAGGGGATCTAAATCCTTGCTACGAAAGGAAAAAACTCAATGGCTACTATTCAATGGTT	100000	83	0	0	1	83	920840	920758	3.70e-37	154
attB1	83		Streptococcus pneumoniae OXC141	NC_017592.1	TGTTCAAACTATAGTAAAATAAAATAGGGGATCTAAATCCTTGCTACGAAAGGAAAAAACTCAATGGCTACTATTCAATGGTT	100000	83	0	0	1	83	1060976	1061058	3.70e-37	154
attB1	83		Streptococcus pneumoniae Hungary19A-6	NC_010380.1	TGTTCAAACTATAGTAAAATAAAATAGGGGATCTAAATCCTTGCTACGAAAGGAAAAAACTCAATGGCTACTATTCAATGGTT	100000	83	0	0	1	83	1140777	1140859	3.70e-37	154	attL of an integrated Tn5253-like element
	83		Streptococcus pneumoniae Hungary19A-6	NC_010380.1	TGTTCAAACGATAGTAAAATAAAATAGGGTCTCTAAACCCTTGCTACGAAAGGAAAAAACTCAATGGCTACTATTCAATGGTT	95181	83	4	0	1	83	1180962	1181044	1.73e-30	132	attR of an integrated Tn5253-like element
attB1	83		Streptococcus pneumoniae strain A66	NZ_LN847353.1	TGTTCAAACTATAGTAAAATAAAATAGGGGATCTAAATCCTTGCTACGAAAGGAAAAAACTCAATGGCTACTATTCAATGGTT	100000	83	0	0	1	83	1004070	1004152	3.70e-37	154
attB1	83		Streptococcus pneumoniae AP200	NC_014494.1	TGTTCAAACTATAGTAAAATAAAATAGGGGATCTAAATCCTTGCTACGAAAGGAAAAAACTCAATGGCTACTATTCAATGGTT	100000	83	0	0	1	83	998649	998567	3.70e-37	154
attB1	83		Streptococcus pneumoniae P1031	NC_012467.1	TGTTCAAACTATAGTAAAATAAAATAGGGGATCTAAATCCTTGCTACGAAAGGAAAAAACTCAATGGCTACTATTCAATGGTT	100000	83	0	0	1	83	1064209	1064291	3.70e-37	154	attL of an integrated Tn5253-like element
	84		Streptococcus pneumoniae P1031	NC_012467.1	TGTTTAGACAATAGTAAAATAAAATAGGGGCTCTAAACCCTTGCTATGAAAGGAAAAAAACTCAATGGCTACTATTCAATGGTT	91667	84	6	1	1	83	1117248	1117331	1.75e-25	115	attR of an integrated Tn5253-like element
attB1	83		Streptococcus pneumoniae R6	NC_003098.1	TGTTCAAACTATAGTAAAATAAAATAGGGGATCTAAATCCTTGCTACGAAAGGAAAAAACTCAATGGCTACTATTCAATGGTT	100000	83	0	0	1	83	1036248	1036330	3.70e-37	154
attB1	83		Streptococcus pneumoniae strain 521	NZ_CP036529.1	TGTTCAAACTATAGTAAAATAAAATAGGGGATCTAAATCCTTGCTACGAAAGGAAAAAACTCAATGGCTACTATTCAATGGTT	100000	83	0	0	1	83	2017576	2017494	3.70e-37	154
attB3	83	1/85 (1.2)	Streptococcus pneumoniae strain NT_110_58	NZ_CP007593.1	TGTTCAAACAATAGTAAAATAAAATAGGGGATCTAAATCCTTGCTACGAAAGGAAAAAACTCAATGGCTACTATTCAATGGTT	98795	83	1	0	1	83	1180590	1180508	1.72e-35	148
attB4	83	5/85 (5.8)	Streptococcus pneumoniae strain M26368	NZ_CP031246.1	TGTTCAAACTATAGTAAAATAAAATAGGGGATCTAAATCCTTGCTATGAAAGGAAAAAACTCAATGGCTACTATTCAATGGTT	98795	83	1	0	1	83	1619959	1620041	1.72e-35	148
attB4	83		Streptococcus pneumoniae strain SPN XDR SMC1710-32	NZ_CP025838.1	TGTTCAAACTATAGTAAAATAAAATAGGGGATCTAAATCCTTGCTATGAAAGGAAAAAACTCAATGGCTACTATTCAATGGTT	98795	83	1	0	1	83	1017787	1017869	1.72e-35	148
attB5	84	7/85 (8.2)	Streptococcus pneumoniae strain SWU02	NZ_CP018347.1	TGTTCAAACTATAGTAAAATAAAATAGGGGATCTAAATCCTTGCTACGAAAGGAAAAAAACTCAATGGCTACTATTCAATGGTT	98810	84	0	1	1	83	1402106	1402023	1.72e-35	148
attB5	84		Streptococcus pneumoniae strain SP64	NZ_CP018138.1	TGTTCAAACTATAGTAAAATAAAATAGGGGATCTAAATCCTTGCTACGAAAGGAAAAAAACTCAATGGCTACTATTCAATGGTT	98810	84	0	1	1	83	971480	971397	1.72e-35	148
attB5	84		Streptococcus pneumoniae strain SP61	NZ_CP018137.1	TGTTCAAACTATAGTAAAATAAAATAGGGGATCTAAATCCTTGCTACGAAAGGAAAAAAACTCAATGGCTACTATTCAATGGTT	98810	84	0	1	1	83	969767	969684	1.72e-35	148
attB5	84		Streptococcus pneumoniae strain MDRSPN001	NZ_AP018391.1	TGTTCAAACTATAGTAAAATAAAATAGGGGATCTAAATCCTTGCTACGAAAGGAAAAAAACTCAATGGCTACTATTCAATGGTT	98810	84	0	1	1	83	1002581	1002664	1.72e-35	148
attB4	83		Streptococcus pneumoniae strain GPS_ZA_678	NZ_LS483448.1	TGTTCAAACTATAGTAAAATAAAATAGGGGATCTAAATCCTTGCTATGAAAGGAAAAAACTCAATGGCTACTATTCAATGGTT	98795	83	1	0	1	83	1087882	1087964	1.72e-35	148
attB4	83		Streptococcus pneumoniae strain GPS_ZA_728	NZ_LS483449.1	TGTTCAAACTATAGTAAAATAAAATAGGGGATCTAAATCCTTGCTATGAAAGGAAAAAACTCAATGGCTACTATTCAATGGTT	98795	83	1	0	1	83	1099463	1099545	1.72e-35	148
attB4	83		Streptococcus pneumoniae strain 11A	NZ_CP018838.1	TGTTCAAACTATAGTAAAATAAAATAGGGGATCTAAATCCTTGCTATGAAAGGAAAAAACTCAATGGCTACTATTCAATGGTT	98795	83	1	0	1	83	577027	577109	1.72e-35	148
attB5	84		Streptococcus pneumoniae ST556	NC_017769.2	TGTTCAAACTATAGTAAAATAAAATAGGGGATCTAAATCCTTGCTACGAAAGGAAAAAAACTCAATGGCTACTATTCAATGGTT	98810	84	0	1	1	83	1165806	1165889	1.72e-35	148
attB5	84		Streptococcus pneumoniae TCH8431/19A	NC_014251.1	TGTTCAAACTATAGTAAAATAAAATAGGGGATCTAAATCCTTGCTACGAAAGGAAAAAAACTCAATGGCTACTATTCAATGGTT	98810	84	0	1	1	83	1234667	1234584	1.72e-35	148
attB5	84		Streptococcus pneumoniae Taiwan19F-14	NC_012469.1	TGTTCAAACTATAGTAAAATAAAATAGGGGATCTAAATCCTTGCTACGAAAGGAAAAAAACTCAATGGCTACTATTCAATGGTT	98810	84	0	1	1	83	1127177	1127260	1.72e-35	148
attB2	83	9/85 (10.6)	Streptococcus pneumoniae strain NU83127	NZ_AP018936.1	TGTTCAAACAATAGTAAAATAAAATAGGGGATCTAAATCCTTGCTATGAAAGGAAAAAACTCAATGGCTACTATTCAATGGTT	97590	83	2	0	1	83	1087202	1087284	8.01e-34	143
attB2	83		Streptococcus pneumoniae SPN032672	NC_021003.1	TGTTCAAACAATAGTAAAATAAAATAGGGGATCTAAATCCTTGCTATGAAAGGAAAAAACTCAATGGCTACTATTCAATGGTT	97590	83	2	0	1	83	125528	125610	8.01e-34	143
attB6	84	2/85 (2.4)	Streptococcus pneumoniae strain GPSC55	NZ_LR536843.1	TGTTCAAACAATAGTAAAATAAAATAGGGGATCTAAATCCTTGCTACGAAAGGAAAAAAACTCAATGGCTACTATTCAATGGTT	97619	84	1	1	1	83	1650961	1651044	8.01e-34	143
attB6	84		Streptococcus pneumoniae strain GPSC13	NZ_LR216064.1	TGTTCAAACAATAGTAAAATAAAATAGGGGATCTAAATCCTTGCTACGAAAGGAAAAAAACTCAATGGCTACTATTCAATGGTT	97619	84	1	1	1	83	927537	927454	8.01e-34	143
attB2	83		Streptococcus pneumoniae strain 4041STDY6583227	NZ_LS483450.1	TGTTCAAACAATAGTAAAATAAAATAGGGGATCTAAATCCTTGCTATGAAAGGAAAAAACTCAATGGCTACTATTCAATGGTT	97590	83	2	0	1	83	1126093	1126011	8.01e-34	143	attL of an integrated Tn5253-like element
	84		Streptococcus pneumoniae strain 4041STDY6583227	NZ_LS483450.1	TGTTTAGACAATAGTAAAATAAAATAGGGGCTCTAAACCCTTGCTACGAAAGGAAAAAAACTCAATGGCTACTATTCAATGGTT	92857	84	5	1	1	83	944425	944342	3.75e-27	121	attR of an integrated Tn5253-like element
attB2	83		Streptococcus pneumoniae strain BHN97x	NZ_CP025076.1	TGTTCAAACAATAGTAAAATAAAATAGGGGATCTAAATCCTTGCTATGAAAGGAAAAAACTCAATGGCTACTATTCAATGGTT	97590	83	2	0	1	83	263767	263849	8.01e-34	143
attB2	83		Streptococcus pneumoniae strain Xen35	NZ_CP025256.1	TGTTCAAACAATAGTAAAATAAAATAGGGGATCTAAATCCTTGCTATGAAAGGAAAAAACTCAATGGCTACTATTCAATGGTT	97590	83	2	0	1	83	1090279	1090361	8.01e-34	143
attB2	83		Streptococcus pneumoniae strain KK0981	NZ_AP017971.1	TGTTCAAACAATAGTAAAATAAAATAGGGGATCTAAATCCTTGCTATGAAAGGAAAAAACTCAATGGCTACTATTCAATGGTT	97590	83	2	0	1	83	1037467	1037549	8.01e-34	143
attB2	83		Streptococcus pneumoniae INV104	NC_017591.1	TGTTCAAACAATAGTAAAATAAAATAGGGGATCTAAATCCTTGCTATGAAAGGAAAAAACTCAATGGCTACTATTCAATGGTT	97590	83	2	0	1	83	1096119	1096201	8.01e-34	143
attB2	83		Streptococcus pneumoniae TIGR4	NC_003028.3	TGTTCAAACAATAGTAAAATAAAATAGGGGATCTAAATCCTTGCTATGAAAGGAAAAAACTCAATGGCTACTATTCAATGGTT	97590	83	2	0	1	83	1090279	1090361	8.01e-34	143
attB2	83		Streptococcus pneumoniae SPN033038	NC_021004.1	TGTTCAAACAATAGTAAAATAAAATAGGGGATCTAAATCCTTGCTATGAAAGGAAAAAACTCAATGGCTACTATTCAATGGTT	97590	83	2	0	1	83	125522	125604	8.01e-34	143
attB9			Streptococcus pneumoniae strain SP49	NZ_CP018136.1	TGTTCAAACAATAGTAAAATAAAATAGGGGTGCTAAACCCTTGCTACGAAAGGAAAAAAATGCAATGGCTACTATTCAATGGTT	92857	84	5	1	1	83	1095198	1095281	2.42e-29	122
attB9	84	2/85 (2.4)	Streptococcus pneumoniae 70585	NC_012468.1	TGTTCAAACAATAGTAAAATAAAATAGGGGTGCTAAACCCTTGCTACGAAAGGAAAAAAATGCAATGGCTACTATTCAATGGTT	92857	84	5	1	1	83	1117831	1117914	2.40e-29	122
attB7	84	7/85 (8.2)	Streptococcus pneumoniae strain BVJ1JL	NZ_CP071871.1	TGTTCAAACGATAGTAAAATAAAATAGGATCTCTAAACCCTTGCTACGAAAGGAAAAAAACTCAATGGCTACTATTCAATGGTT	92857	84	5	1	1	83	1133711	1133794	3.75e-27	121
attB7	84		Streptococcus pneumoniae strain AUSMDU00010538	NZ_CP045931.1	TGTTCAAACGATAGTAAAATAAAATAGGATCTCTAAACCCTTGCTACGAAAGGAAAAAAACTCAATGGCTACTATTCAATGGTT	92857	84	5	1	1	83	1052760	1052843	3.75e-27	121	attL of an integrated Tn5253-like element
	84		Streptococcus pneumoniae strain 4496	NZ_LR129840.1	TGTTTAGACAATAGTAAAATAAAATAGGGGCTCTAAACCCTTGCTACGAAAGGAAAAAAACTCAATGGCTACTATTCAATGGTT	92857	84	5	1	1	83	1059500	1059417	3.75e-27	121	attR of an integrated Tn5253-like element
attB7	84		Streptococcus pneumoniae strain 4496	NZ_LR129840.1	TGTTCAAACGATAGTAAAATAAAATAGGATCTCTAAACCCTTGCTACGAAAGGAAAAAAACTCAATGGCTACTATTCAATGGTT	92857	84	5	1	1	83	1116538	1116455	3.75e-27	121
attB7	84		Streptococcus pneumoniae strain endophthalmitis isolate 335	NZ_CP026670.1	TGTTCAAACGATAGTAAAATAAAATAGGATCTCTAAACCCTTGCTACGAAAGGAAAAAAACTCAATGGCTACTATTCAATGGTT	92857	84	5	1	1	83	1035684	1035767	3.75e-27	121
attB7	84		Streptococcus pneumoniae strain NCTC7465	NZ_LN831051.1	TGTTCAAACGATAGTAAAATAAAATAGGATCTCTAAACCCTTGCTACGAAAGGAAAAAAACTCAATGGCTACTATTCAATGGTT	92857	84	5	1	1	83	1541817	1541900	3.75e-27	121
attB7	84		Streptococcus pneumoniae JJA	NC_012466.1	TGTTCAAACGATAGTAAAATAAAATAGGATCTCTAAACCCTTGCTACGAAAGGAAAAAAACTCAATGGCTACTATTCAATGGTT	92857	84	5	1	1	83	1038462	1038545	3.75e-27	121
attB7	84		Streptococcus pneumoniae ATCC 700669	NC_011900.1	TGTTCAAACGATAGTAAAATAAAATAGGATCTCTAAACCCTTGCTACGAAAGGAAAAAAACTCAATGGCTACTATTCAATGGTT	92857	84	5	1	1	83	1035684	1035767	3.75e-27	121
attB12	84	1/85 (1.2)	Streptococcus pneumoniae 670-6B	NC_014498.1	TGTTTAGACAATAGTAAAATAAAATAGGGACTCTAAACCCTTGCTACGAAAGGAAAAAAACTCAATGGCTACTATTCAATGGTT	91667	84	6	1	1	83	1039566	1039483	1.75e-25	115
	41		Streptococcus pneumoniae 670-6B	NC_014498.1	GCTACGAAAGGAAAAAACTCAATGGCTACTATTCAATGGTT	100000	41	0	0	43	83	1120397	1120357	8.24e-14	76.8	attL of an integrated Tn5253-like element
attB10	84	1/85 (1.2)	Streptococcus pneumoniae strain NCTC11902	NZ_LS483417.1	TGTTTAGACGATAGTAAAATAAATGAGGGGTGCTAAACCCTTGCTACGAAAGGAAAAAAATGCAATGGCTACTATTCAATGGTT	88095	84	9	1	1	83	1084277	1084360	6.16e-24	104	attR of an integrated Tn5253-like element
attB11	83	1/85 (1.2)	Streptococcus pneumoniae strain GPSC47	NZ_LR216060.1	TGTTTAGACGATAGTAAAATAAATGAGGGGTGCTAAACCCTTGCTACGAAAGGAAAAAACTCAATGGCTACTATTCAATGGTT	90361	83	8	0	1	83	1098202	1098284	8.12e-24	110	attL of an integrated Tn5253-like element
	41		Streptococcus pneumoniae strain GPSC47	NZ_LR216060.1	GCTACGAAAGGAAAAAACTCAATGGCTACTATTCAATGGTT	100000	41	0	0	43	83	1355196	1355156	8.24e-14	76.8	attR of an integrated Tn5253-like element
attB13	41	10/85 (11.7)	Streptococcus pneumoniae strain ATCC 49619	NZ_AP018938.1	GCTACGAAAGGAAAAAACTCAATGGCTACTATTCAATGGTT	100000	41	0	0	43	83	1068926	1068966	8.24e-14	76.8
attB13	41		Streptococcus pneumoniae strain NCTC12977	NZ_LR134294.1	GCTACGAAAGGAAAAAACTCAATGGCTACTATTCAATGGTT	100000	41	0	0	43	83	595623	595663	8.24e-14	76.8
attB13	41		Streptococcus pneumoniae strain M16808	NZ_CP031245.1	GCTACGAAAGGAAAAAACTCAATGGCTACTATTCAATGGTT	100000	41	0	0	43	83	1599321	1599361	8.24e-14	76.8
attB13	41		Streptococcus pneumoniae strain 4559	NZ_LR595848.1	GCTACGAAAGGAAAAAACTCAATGGCTACTATTCAATGGTT	100000	41	0	0	43	83	1132675	1132635	8.24e-14	76.8
attB13	41		Streptococcus pneumoniae strain GPSC18	NZ_LR216065.1	GCTACGAAAGGAAAAAACTCAATGGCTACTATTCAATGGTT	100000	41	0	0	43	83	1040886	1040926	8.24e-14	76.8
attB13	41		Streptococcus pneumoniae strain EF3030	NZ_CP035897.1	GCTACGAAAGGAAAAAACTCAATGGCTACTATTCAATGGTT	100000	41	0	0	43	83	1064685	1064645	8.24e-14	76.8
attB13	41		Streptococcus pneumoniae strain 947	NZ_LR129841.1	GCTACGAAAGGAAAAAACTCAATGGCTACTATTCAATGGTT	100000	41	0	0	43	83	1097194	1097154	8.24e-14	76.8
attB13	41		Streptococcus pneumoniae INV200	NC_017593.1	GCTACGAAAGGAAAAAACTCAATGGCTACTATTCAATGGTT	100000	41	0	0	43	83	1086683	1086643	8.24e-14	76.8
attB13	41		Streptococcus pneumoniae G54	NC_011072.1	GCTACGAAAGGAAAAAACTCAATGGCTACTATTCAATGGTT	100000	41	0	0	43	83	1031678	1031718	8.24e-14	76.8
attB13	41		Streptococcus pneumoniae CGSP14	NC_010582.1	GCTACGAAAGGAAAAAACTCAATGGCTACTATTCAATGGTT	100000	41	0	0	43	83	1114127	1114087	8.24e-14	76.8
