# Supplementary material for: Chromosomal integration of Tn5253 occurs downstream of a conserved 11-bp sequence of the rbgA gene in Streptococcus pneumoniae and in all the other known hosts of this integrative conjugative element (ICE)
Source: Mob DNA. 2021 Nov 5;12:25. doi: 10.1186/s13100-021-00253-z (PMC8571831; doi:10.1186/s13100-021-00253-z)
Supplement: Supplementary file 2 — Additional file 2: Table S2. Blast searches output of the complete microbial genomes. For each attB site, name, length, sequence, bacterial species host, GenBank accession number, are reported. [file 13100_2021_253_MOESM2_ESM.xlsx]

## Sheet: Table S2
Table S2. Blast searches output of the complete microbial genomes
attB site	Length (bp)	Bacterial species	Accession number	Frequency (%)	Sequence	% identity	alignment length	mismatches	gaps	query start	query end	subj start	subj end	Expect	Score	Comments
attB14	84	Streptococcus mitis V3-A4	NZ_CP047883.1	2/4 (50)	TGTTTAGACAATAGTAAAATAAAATAGGGGCTCTAAACCCTTGCTACGAAAGGAAAAAAACTCAATGGCTACTATTCAATGGTT	92857	84	5	1	1	83	1130534	1130617	9.20e-25	122
attB14	84	Streptococcus mitis strain SVGS_061	NZ_CP014326.1		TGTTCAAGCGATAGTAAAATAAAATAGGGGCTCTAAACCCTTGATACGAAAGGAAAAAAACTCAATGGCTACTATTCAATGGTT	92857	84	5	1	1	83	1075648	1075731	9.20e-25	122	attR of an integrated Tn5253-like element
attB14	84	Streptococcus mitis strain SVGS_061	NZ_CP014326.1		TGTTTAGACAATAGTAAAATAAAATAGGGGCTCTAAACCCTTGCTACGAAAGGAAAAAAACTCAATGGCTACTATTCAATGGTT	92857	84	5	1	1	83	1172076	1172159	9.20e-25	122	attL of an integrated Tn5253-like element
attB14.1	34	Streptococcus mitis B6	NC_013853.1	2/4 (50)	AAGGAAAAAACTCAATGGCTACTATTCAATGGTT	100000	34	0	0	50	83	1036190	1036157	7.56e-07	62.6
attB14.1	34	Streptococcus mitis Nm-65 DNA	AP023349.1		AAGGAAAAAACTCAATGGCTACTATTCAATGGTT	100000	34	0	0	50	83	1050995	1050962	7.56e-07	62.6
attB15	82	Streptococcus pseudopneumoniae IS7493	NC_015875.1	1/1 (100)	TGTTCAAACGATAGTAAAATAAAATAGGGTATCTAAATCCTCGCTATGAAAGGAAAAACTCAATGGCTACTATTCAATGGTT	93976	83	4	1	1	83	1071357	1071438	2.64e-25	124
attB16	59	Streptococcus equi subsp. equi 4047	NC_012471.1	11/22 (50)	AGGGGCTAAAAACCCTTGATACGAAAGGATTTTACACACATGGCTACGATTCAATGGTT	79661	59	11	1	26	83	1202514	1202456	0.005	50.0
attB16	59	Streptococcus equi subsp. equi strain 470_001	NZ_CP071148.1		AGGGGCTAAAAACCCTTGATACGAAAGGATTTTACACACATGGCTACGATTCAATGGTT	79661	59	11	1	26	83	1358926	1358868	0.005	50.0
attB16	59	Streptococcus equi subsp. equi strain 470_007	NZ_CP071145.1		AGGGGCTAAAAACCCTTGATACGAAAGGATTTTACACACATGGCTACGATTCAATGGTT	79661	59	11	1	26	83	2073071	2073129	0.005	50.0
attB16	59	Streptococcus equi subsp. equi strain 470_008	NZ_CP071144.1		AGGGGCTAAAAACCCTTGATACGAAAGGATTTTACACACATGGCTACGATTCAATGGTT	79661	59	11	1	26	83	191956	191898	0.005	50.0
attB16	59	Streptococcus equi subsp. equi strain 489_004	NZ_CP071142.1		AGGGGCTAAAAACCCTTGATACGAAAGGATTTTACACACATGGCTACGATTCAATGGTT	79661	59	11	1	26	83	1719839	1719897	0.005	50.0
attB16	59	Streptococcus equi subsp. equi strain ATCC 39506	CP021972.1		AGGGGCTAAAAACCCTTGATACGAAAGGATTTTACACACATGGCTACGATTCAATGGTT	79661	59	11	1	26	83	1208024	1207966	0.005	50.0
attB16	59	Streptococcus equi subsp. zooepidemicus	NC_012470.1		AGGGGCTAAAAACCCTTGATACGAAAGGATTTTACACACATGGCTACGATTCAATGGTT	79661	59	11	1	26	83	1108401	1108343	0.005	50.0
attB16	59	Streptococcus equi subsp. zooepidemicus strain AZ-45470	NZ_CP046041.1		AGGGGCTAAAAACCCTTGATACGAAAGGATTTTACACACATGGCTACGATTCAATGGTT	79661	59	11	1	26	83	1038279	1038337	0.005	50.0
attB16	59	Streptococcus equi subsp. zooepidemicus strain NCTC11824	NZ_LS483380.1		AGGGGCTAAAAACCCTTGATACGAAAGGATTTTACACACATGGCTACGATTCAATGGTT	79661	59	11	1	26	83	1028795	1028853	0.005	50.0
attB16	59	Streptococcus equi subsp. zooepidemicus strain NCTC6180	NZ_LR134317.1		AGGGGCTAAAAACCCTTGATACGAAAGGATTTTACACACATGGCTACGATTCAATGGTT	79661	59	11	1	26	83	800957	800899	0.005	50.0
attB16	59	Streptococcus equi subsp. zooepidemicus strain SEZ25	NZ_CP065059.1		AGGGGCTAAAAACCCTTGATACGAAAGGATTTTACACACATGGCTACGATTCAATGGTT	79661	59	11	1	26	83	1087431	1087373	0.005	50.0
attB16.1	59	Streptococcus equi subsp. equi strain NCTC12091	NZ_LR134273.1	6/22 (27.3)	AGGGGCTAAAAACCCTTGATACGAAAGGATTTTACACACATGGCTACTATTCAATGGTT	81356	59	10	1	26	83	1029093	1029151	3.92e-04	54.5
attB16.1	59	Streptococcus equi subsp. zooepidemicus strain IN-6992	NZ_CP073275.1		AGGGGCTAAAAACCCTTGATACGAAAGGATTTTACACACATGGCTACTATTCAATGGTT	81356	59	10	1	26	83	1053481	1053539	3.92e-04	54.5
attB16.1	59	Streptococcus equi subsp. zooepidemicus strain ISU38408	CP074115.1		AGGGGCTAAAAACCCTTGATACGAAAGGATTTTACACACATGGCTACTATTCAATGGTT	81356	59	10	1	26	83	1014226	1014284	3.92e-04	54.5
attB16.1	59	Streptococcus equi subsp. zooepidemicus strain NCTC4675	NZ_LR594033.1		AGGGGCTAAAAACCCTTGATACGAAAGGATTTTACACACATGGCTACTATTCAATGGTT	81356	59	10	1	26	83	1068951	1069009	3.92e-04	54.5
attB16.1	59	Streptococcus equi subsp. zooepidemicus strain NCTC6176	NZ_LS483368.1		AGGGGCTAAAAACCCTTGATACGAAAGGATTTTACACACATGGCTACTATTCAATGGTT	81356	59	10	1	26	83	1063161	1063219	3.92e-04	54.5
attB16.1	59	Streptococcus equi subsp. zooepidemicus strain SEZ18	NZ_CP065058.1	1/22 (4.5)	AGGGGCTAAAAACCCTTGATACGAAAGGATTTTACACACATGGCTACTATTCAATGGTT	81356	59	10	1	26	83	1023952	1024010	3.92e-04	54.5
attB16.2	59	Streptococcus equi subsp. zooepidemicus CY	NZ_CP006770.1	2/22 (9.1)	AGGGGATAAAAACCCTTGATACGAAAGGATTTTACACACATGGCTACGATTCAATGGTT	81356	59	10	1	26	83	859552	859494	3.92e-04	54.5
attB16.2	59	Streptococcus equi subsp. zooepidemicus strain TN-714097	NZ_CP046042.2		AGGGGATAAAAACCCTTGATACGAAAGGATTTTACACACATGGCTACGATTCAATGGTT	81356	59	10	1	26	83	1083921	1083979	3.92e-04	54.5
attB16.3	59	Streptococcus equi subsp. equi strain NCTC9682	NZ_LR134389.1	1/22 (4.5)	AACCATTGAATCGTAGCCATGTGTGTAAAATCCTTTCGTATCAAGGGTTTTTAGCCCCT	79661	59	11	1	26	83	1202319	1202261	0.005	50.0
attB16.4	60	Streptococcus equi subsp. zooepidemicus strain SEZ14	NZ_CP065056.1		AGGGGCTAAAAACCCTTGATACGAAAGGATTTATAAACTCATGGTTACGATTCAATGGTT	80328	61	8	2	26	83	1071236	1071177	0.001	51.8
attB16.5	59	Streptococcus equi subsp. zooepidemicus strain TN-714097	NZ_CP046040.1	1/22 (4.5)	CAGGAGTGACCAAGGGACAGCAATGGCTAAAATCCAATAAAGAACTAGAGATATTGGAT	81356	59	10	1	26	83	1084417	1084475	3.92e-04	54.5
attB17	51	Streptococcus suis 6407	NZ_CP008921.1	6/8 (75)	TAAACCCTTGCTACGAAAGGATTTACACTACATGGCAATTATTCAATGGTT	82353	51	8	1	34	83	1016136	1016086	0.017	49.1
attB17	51	Streptococcus suis D9	NC_017620.1		TAAACCCTTGCTACGAAAGGATTTACACTACATGGCAATTATTCAATGGTT	82353	51	8	1	34	83	1100669	1100619	0.017	49.1
attB17	51	Streptococcus suis isolate GD-0001	NZ_LR738720.1		TAAACCCTTGCTACGAAAGGATTTACACTACATGGCAATTATTCAATGGTT	82353	51	8	1	34	83	1060977	1060927	0.017	49.1
attB17	51	Streptococcus suis strain LS9N	NZ_LT671674.1		TAAACCCTTGCTACGAAAGGATTTACACTACATGGCAATTATTCAATGGTT	82353	51	8	1	34	83	1140733	1140783	0.017	49.1
attB17	51	Streptococcus suis strain YZDH1	NZ_CP065430.1		TAAACCCTTGCTACGAAAGGATTTACACTACATGGCAATTATTCAATGGTT	82353	51	8	1	34	83	1282549	1282599	0.017	49.1
attB17	51	Streptococcus suis T15	NC_022665.1		TAAACCCTTGCTACGAAAGGATTTACACTACATGGCAATTATTCAATGGTT	82353	51	8	1	34	83	1086106	1086156	0.017	49.1
attB17.1	51	Streptococcus suis D9	NC_017622.1	1/8 (12.5)	GCTCCAAGCCCCATTTCTGACGAACAGGCTCCAAGGCAACCATCATTTGAA	82353	51	8	1	34	83	884504	884454	0.017	49.1
attB17.2	51	Streptococcus suis isolate 861160	NZ_LR738722.1	1/8 (12.5)	AACCATTGAATAATTGCCATGTAGTGTAAATCCTTTCGTAGCAAGGGTTTA	82353	51	8	1	34	83	1060817	1060767	0.017	49.1
attB18	51	Streptococcus halotolerans strain HTS9	NZ_CP014835.1	1/1 (100)	AAACCCTTGATATGAAAGGAAAATTTATTCTATGGCTACTATTCAATGGTT	84314	51	6	1	35	83	595551	595501	3.92e-04	54.5
attB19	51	Streptococcus marmotae strain HTS5	NZ_CP015196.1	1/1 (100)	AAAACCTTGCTACGAAAGGAAATATAAACTCATGGCTACTATTCAATGGTT	90385	52	1	2	35	83	1934733	1934783	6.20e-08	67.1
attB20	51	Streptococcus pseudoporcinus strain NCTC5385	NZ_LR594035.1	1/1 (100)	AAAACCTTGCTACGAAAGGAATTTAAACTCTATGGCTACTATTCAATGGTT	90196	51	3	1	35	83	1031375	1031425	1.78e-08	68.0
attB21	51	Streptococcus urinalis strain NCTC13766	NZ_LR134323.1	1/1 (100)	AAAACCTTGCTACGAAAGGAATTTAAACTCTATGGCTACTATTCAATGGTT	90196	51	3	1	35	83	1050438	1050388	1.78e-08	68.0
attB22	51	Streptococcus parasuis strain BS26	NZ_CP069079.1	2/2 (100)	AAAACCTTGCTACGAAAGGAATGATACACTCATGGCAATTATTCAATGGTT	82692	52	5	2	35	83	1089172	1089122	0.017	49.1
attB22	51	Streptococcus parasuis strain H35	NZ_CP076721.1		AAAACCTTGCTACGAAAGGAATGATACACTCATGGCAATTATTCAATGGTT	82692	52	5	2	35	83	2174631	2174681	0.017	49.1
attB23	51	Streptococcus dysgalactiae strain FDAARGOS_1016	NZ_CP066073.1	21/24 (87.5)	AAAACCTTGCTACGAAAGGAATGATAAACTCATGGCAATGATTCAATGGTT	82692	52	5	2	35	83	1031989	1031939	0.017	49.1
attB23	51	Streptococcus dysgalactiae strain FDAARGOS_1017	NZ_CP066069.1		AAAACCTTGCTACGAAAGGAATGATAAACTCATGGCAATGATTCAATGGTT	82692	52	5	2	35	83	1418505	1418455	0.017	49.1
attB23	51	Streptococcus dysgalactiae strain FDAARGOS_654	NZ_CP044102.1		AAAACCTTGCTACGAAAGGAATGATAAACTCATGGCAATGATTCAATGGTT	82692	52	5	2	35	83	2168125	2168175	0.017	49.1
attB23	51	Streptococcus dysgalactiae strain NCTC6403	NZ_LR594046.1		AAAACCTTGCTACGAAAGGAATGATAAACTCATGGCAATGATTCAATGGTT	82692	52	5	2	35	83	1128748	1128698	0.017	49.1
attB23	51	Streptococcus dysgalactiae subsp. equisimilis AC-2713	NC_019042.1		AAAACCTTGCTACGAAAGGAATGATAAACTCATGGCAATGATTCAATGGTT	82692	52	5	2	35	83	985022	984972	0.017	49.1
attB23	51	Streptococcus dysgalactiae subsp. equisimilis GGS_124 chromosome	NC_012891.1		AAAACCTTGCTACGAAAGGAATGATAAACTCATGGCAATGATTCAATGGTT	82692	52	5	2	35	83	993640	993590	0.017	49.1
attB23	51	Streptococcus dysgalactiae subsp. equisimilis RE378	NC_018712.1		AAAACCTTGCTACGAAAGGAATGATAAACTCATGGCAATGATTCAATGGTT	82692	52	5	2	35	83	1026362	1026312	0.017	49.1
attB23	51	Streptococcus dysgalactiae subsp. equisimilis strain 159	NZ_AP023394.1		AAAACCTTGCTACGAAAGGAATGATAAACTCATGGCAATGATTCAATGGTT	82692	52	5	2	35	83	1044764	1044714	0.017	49.1
attB23	51	Streptococcus dysgalactiae subsp. equisimilis strain 89	NZ_AP023393.1		AAAACCTTGCTACGAAAGGAATGATAAACTCATGGCAATGATTCAATGGTT	82692	52	5	2	35	83	1079189	1079139	0.017	49.1
attB23	51	Streptococcus dysgalactiae subsp. equisimilis strain NCTC11554	NZ_LR594047.1		AAAACCTTGCTACGAAAGGAATGATAAACTCATGGCAATGATTCAATGGTT	82692	52	5	2	35	83	1139574	1139524	0.017	49.1
attB23	51	Streptococcus dysgalactiae subsp. equisimilis strain NCTC11556	NZ_LR594048.1		AAAACCTTGCTACGAAAGGAATGATAAACTCATGGCAATGATTCAATGGTT	82692	52	5	2	35	83	1077535	1077485	0.017	49.1
attB23	51	Streptococcus dysgalactiae subsp. equisimilis strain NCTC5370	NZ_LS483318.1		AAAACCTTGCTACGAAAGGAATGATAAACTCATGGCAATGATTCAATGGTT	82692	52	5	2	35	83	993422	993372	0.017	49.1
attB23	51	Streptococcus dysgalactiae subsp. equisimilis strain NCTC6179	NZ_LS483361.1		AAAACCTTGCTACGAAAGGAATGATAAACTCATGGCAATGATTCAATGGTT	82692	52	5	2	35	83	1088053	1088003	0.017	49.1
attB23	51	Streptococcus dysgalactiae subsp. equisimilis strain NCTC6181	NZ_LR134316.1		AAAACCTTGCTACGAAAGGAATGATAAACTCATGGCAATGATTCAATGGTT	82692	52	5	2	35	83	1780957	1781007	0.017	49.1
attB23	51	Streptococcus dysgalactiae subsp. equisimilis strain NCTC7136	NZ_LS483413.1		AAAACCTTGCTACGAAAGGAATGATAAACTCATGGCAATGATTCAATGGTT	82692	52	5	2	35	83	1376550	1376600	0.017	49.1
attB23	51	Streptococcus dysgalactiae subsp. equisimilis strain NCTC8546	NZ_LR594034.1		AAAACCTTGCTACGAAAGGAATGATAAACTCATGGCAATGATTCAATGGTT	82692	52	5	2	35	83	1030073	1030023	0.017	49.1
attB23	51	Streptococcus dysgalactiae subsp. equisimilis strain NCTC9413	NZ_LR594045.1		AAAACCTTGCTACGAAAGGAATGATAAACTCATGGCAATGATTCAATGGTT	82692	52	5	2	35	83	1098627	1098577	0.017	49.1
attB23	51	Streptococcus dysgalactiae subsp. equisimilis strain NCTC9414	NZ_LS483363.1		AAAACCTTGCTACGAAAGGAATGATAAACTCATGGCAATGATTCAATGGTT	82692	52	5	2	35	83	1137127	1137177	0.017	49.1
attB23	51	Streptococcus dysgalactiae subsp. equisimilis strain TPCH-A19	NZ_CP051623.1		AAAACCTTGCTACGAAAGGAATGATAAACTCATGGCAATGATTCAATGGTT	82692	52	5	2	35	83	1021268	1021218	0.017	49.1
attB23	51	Streptococcus dysgalactiae subsp. equisimilis strain TPCH-A74	NZ_CP051624.1		AAAACCTTGCTACGAAAGGAATGATAAACTCATGGCAATGATTCAATGGTT	82692	52	5	2	35	83	1042426	1042376	0.017	49.1
attB23	51	Streptococcus dysgalactiae subsp. equisimilis strain TPCH-A88	NZ_CP053074.1		AAAACCTTGCTACGAAAGGAATGATAAACTCATGGCAATGATTCAATGGTT	82692	52	5	2	35	83	1001851	1001801	0.017	49.1
attB23.1	49	Streptococcus dysgalactiae subsp. equisimilis 167	NC_022532.1		AACCATTGAATCATTGCCATGAGTTTATCATTCCTTTCGTAGCAAGGTTTT	82692	52	5	2	35	83	1004821	1004771	0.017	49.1
attB23.1	49	Streptococcus dysgalactiae subsp. equisimilis ATCC 12394	NC_017567.1	2/24 (8.3)	AACCATTGAATCATTGCCATGAGTTTATCATTCCTTTCGTAGCAAGGTTTT	82692	52	5	2	35	83	1087792	1087742	0.017	49.1
attB23.2	51	Streptococcus dysgalactiae subsp. equisimilis strain NCTC5371	NZ_LS483367.1	1/24 (4.2)	AACCATTGAATCATTGCCATGAGTTTATCATTCCTTTCGTAGCAAGGTTTT	82692	52	5	2	35	83	1046652	1046602	0.017	49.1
attB24	51	Streptococcus agalactiae isolate SA111	NZ_LT545678.1	3/4 (75)	AAAACCTTGCTACGAAAGGAATTTAAACTCTATGGCTACTATTCAATGGTT	90196	51	3	1	35	83	2062862	2062812	1.78e-08	68.0
attB24	51	Streptococcus agalactiae strain C001	NZ_CP008813.1		AAAACCTTGCTACGAAAGGAATTTAAACTCTATGGCTACTATTCAATGGTT	90196	51	3	1	35	83	1909084	1909034	1.78e-08	68.0
attB24	51	Streptococcus agalactiae strain YZ1605	NZ_CP026082.1		AAAACCTTGCTACGAAAGGAATTTAAACTCTATGGCTACTATTCAATGGTT	90196	51	3	1	35	83	1980987	1980937	1.78e-08	68.0
attB24.1	59	Streptococcus agalactiae CNCTC 10/84	NZ_CP006910.1	1/4 (25)	AGGGGCTTGAAAACCTTGCTATGAAAGGAAAAATTTACTATGGCTACTATTCAATGGTT	84746	59	8	1	26	83	1012504	1012446	7.56e-07	63.5
attB25	50	Oenococcus oeni strain UBOCC-A-315001	NZ_LR031514.1	2/2(100)	AAAGCCTTGCTACGAAAGGGGATATACACTATGGCAACTATTCAATGGTT	84000	50	7	1	35	83	971244	971293	0.001	51.8
attB25	50	Oenococcus oeni strain UBOCC-A-315001	NZ_CP014324.1		AAAGCCTTGCTACGAAAGGGGATATACACTATGGCAACTATTCAATGGTT	84000	50	7	1	35	83	971244	971293	0.001	51.8
attB26	50	Lactobacillus fermentum 3872	NZ_CP011536.1	8/11 (72.7)	AAATCCTTGCTACGAAAGGAGTTACACAACATGGCAACTATTCAATGGTT	84000	50	7	1	35	83	1150386	1150435	0.001	51.8
attB26	50	Limosilactobacillus fermentum strain DR9	NZ_CP033373.1		AAATCCTTGCTACGAAAGGAGTTACACAACATGGCAACTATTCAATGGTT	84000	50	7	1	35	83	69767	69816	0.001	51.8
attB26	50	Limosilactobacillus fermentum strain FTDC 8312	NZ_CP021104.1		AAATCCTTGCTACGAAAGGAGTTACACAACATGGCAACTATTCAATGGTT	84000	50	7	1	35	83	1089791	1089840	0.001	51.8
attB26	50	Limosilactobacillus fermentum strain GR1007	NZ_CP071001.1		AAATCCTTGCTACGAAAGGAGTTACACAACATGGCAACTATTCAATGGTT	84000	50	7	1	35	83	1088298	1088347	0.001	51.8
attB26	50	Limosilactobacillus fermentum strain GR1008	NZ_CP071000.1		AAATCCTTGCTACGAAAGGAGTTACACAACATGGCAACTATTCAATGGTT	84000	50	7	1	35	83	1086633	1086682	0.001	51.8
attB26	40	Limosilactobacillus fermentum strain GR1009	NZ_CP070999.1		AAATCCTTGCTACGAAAGGAGTTACACAACATGGCAACTATTCAATGGTT	84000	50	7	1	35	83	1075563	1075612	0.001	51.8
attB26	50	Limosilactobacillus fermentum strain GR1103	NZ_CP070858.1		AAATCCTTGCTACGAAAGGAGTTACACAACATGGCAACTATTCAATGGTT	84000	50	7	1	35	83	1086443	1086492	0.001	51.8
attB26	50	Limosilactobacillus fermentum strain USM 8633	NZ_CP045034.1		AAATCCTTGCTACGAAAGGAGTTACACAACATGGCAACTATTCAATGGTT	84000	50	7	1	35	83	1686217	1686266	0.001	51.8
attB26.1	50	Limosilactobacillus fermentum strain HFD1	NZ_CP031195.1	1/11 (9.1)	CGATTACCTTTAACGGGGGCCTCGTGATCAACAATCAATCCCGTGAGGCT	84000	50	7	1	35	83	469807	469856	0.001	51.8
attB26.2	50	Limosilactobacillus fermentum strain HFD1 chromosome	NZ_CP050919.1	1/11 (9.1)	AAAGCCTTGCTACGAAAGGGGATATACACTATGGCAACTATTCAATGGTT	84000	50	7	1	35	83	989335	989384	0.001	51.8
attB26.3	50	Limosilactobacillus fermentum strain LMT2-75	NZ_CP034099.1	1/11 (9.1)	AACCATTGAATAGTTGCCATGTTGTGTAACTCCTTTCGTAGCAAGGATTT	84000	50	7	1	35	83	2032891	2032842	0.001	51.8
attB27	49	Loigolactobacillus coryniformis strain CBA3616	NZ_CP042392.1	1/1 (100)	ACCATTGAATAGTTGCCATAGTGTATATCCCCTTTCGTAGCAAGGCTTT	83673	49	7	1	35	82	2338252	2338204	0.005	50.0
attB28	46	Streptococcus infantarius strain FDAARGOS_1019 chromosome	NZ_CP065994.1	1/2 (50)	CTTGCTACGAAAGGATTTATAAACTTATGGCTACTATTCAATGGTT	87234	47	2	2	40	83	188208	188253	3.92e-04	53.6
attB28.1	46	streptococcus infantarius strain FDAARGOS_1019 chromosome	NZ_CP065994.1		CTTACTATGAAAGGATAAATATCTTAATGGCTACTATTCAATGGTT	84783	46	5	1	40	83	168571	168616	0.005	50.0
attB29	46	Streptococcus pluranimalium strain 14A0014	NZ_CP022601.1	1/2 (50)	CTTGCTACGAAAGGATTTATAAACTCATGGCTACTATTCAATGGTT	89362	47	1	2	40	83	1039795	1039840	3.21e-05	58.1
attB29.1	51	Streptococcus pluranimalium strain TH11417	NZ_CP025536.1	1/2 (50)	AAAACCTTGCTACGAAAGGATTTATAAACTCATGGCTACTATTCAATGGTT	88462	52	2	2	35	83	944252	944302	7.56e-07	62.6
attB30	44	Streptococcus pyogenes strain 37-97	NZ_CP041408.1	103/103 (100)	TGCTACGAAAGGAATTTAAACTCTATGGCTACTATTCAATGGTT	90909	44	2	1	42	83	870474	870431	9.21e-06	59.9
attB30	44	Streptococcus pyogenes strain 7F7	NZ_CP007240.1		TGCTACGAAAGGAATTTAAACTCTATGGCTACTATTCAATGGTT	90909	44	2	1	42	83	832407	832450	9.21e-06	59.9
attB30	44	Streptococcus pyogenes strain Alab49	NC_017596.1		TGCTACGAAAGGAATTTAAACTCTATGGCTACTATTCAATGGTT	90909	44	2	1	42	83	858331	858374	9.21e-06	59.9
attB30	44	Streptococcus pyogenes strain AP53	NZ_CP013672.1		TGCTACGAAAGGAATTTAAACTCTATGGCTACTATTCAATGGTT	90909	44	2	1	42	83	895289	895332	9.21e-06	59.9
attB30	44	Streptococcus pyogenes strain ATCC 19615	NZ_CP008926.1		TGCTACGAAAGGAATTTAAACTCTATGGCTACTATTCAATGGTT	90909	44	2	1	42	83	18730	18773	9.21e-06	59.9
attB30	44	Streptococcus pyogenes strain emm100	NZ_CP035453.1		TGCTACGAAAGGAATTTAAACTCTATGGCTACTATTCAATGGTT	90909	44	2	1	42	83	909892	909935	9.21e-06	59.9
attB30	44	Streptococcus pyogenes strain emm105	NZ_CP035431.1		TGCTACGAAAGGAATTTAAACTCTATGGCTACTATTCAATGGTT	90909	44	2	1	42	83	902031	902074	9.21e-06	59.9
attB30	44	Streptococcus pyogenes strain emm123	NZ_CP035452.1		TGCTACGAAAGGAATTTAAACTCTATGGCTACTATTCAATGGTT	90909	44	2	1	42	83	874764	874807	9.21e-06	59.9
attB30	44	Streptococcus pyogenes strain emm197	NZ_CP035455.1		TGCTACGAAAGGAATTTAAACTCTATGGCTACTATTCAATGGTT	90909	44	2	1	42	83	956913	956870	9.21e-06	59.9
attB30	44	Streptococcus pyogenes strain emm230	NZ_CP035451.1		TGCTACGAAAGGAATTTAAACTCTATGGCTACTATTCAATGGTT	90909	44	2	1	42	83	899328	899371	9.21e-06	59.9
attB30	44	Streptococcus pyogenes strain emm54	NZ_CP035454.1		TGCTACGAAAGGAATTTAAACTCTATGGCTACTATTCAATGGTT	90909	44	2	1	42	83	858837	858880	9.21e-06	59.9
attB30	44	Streptococcus pyogenes strain emm57	NZ_CP035426.1		TGCTACGAAAGGAATTTAAACTCTATGGCTACTATTCAATGGTT	90909	44	2	1	42	83	879029	879072	9.21e-06	59.9
attB30	44	Streptococcus pyogenes strain emm64.3	NZ_CP035435.1		TGCTACGAAAGGAATTTAAACTCTATGGCTACTATTCAATGGTT	90909	44	2	1	42	83	892253	892210	9.21e-06	59.9
attB30	44	Streptococcus pyogenes strain emm70	NZ_CP035448.1		TGCTACGAAAGGAATTTAAACTCTATGGCTACTATTCAATGGTT	90909	44	2	1	42	83	989211	989254	9.21e-06	59.9
attB30	44	Streptococcus pyogenes strain emm75.1	NZ_CP035434.1		TGCTACGAAAGGAATTTAAACTCTATGGCTACTATTCAATGGTT	90909	44	2	1	42	83	999135	999092	9.21e-06	59.9
attB30	44	Streptococcus pyogenes strain emm97.1	NZ_CP035447.1		TGCTACGAAAGGAATTTAAACTCTATGGCTACTATTCAATGGTT	90909	44	2	1	42	83	857003	857046	9.21e-06	59.9
attB30	44	Streptococcus pyogenes strain emmSTG866.1	NZ_CP035428.1		TGCTACGAAAGGAATTTAAACTCTATGGCTACTATTCAATGGTT	90909	44	2	1	42	83	925955	925998	9.21e-06	59.9
attB30	44	Streptococcus pyogenes strain FDAARGOS_534	NZ_CP033767.1		TGCTACGAAAGGAATTTAAACTCTATGGCTACTATTCAATGGTT	90909	44	2	1	42	83	985262	985305	9.21e-06	59.9
attB30	44	Streptococcus pyogenes strain FDAARGOS_668	NZ_CP044093.1		TGCTACGAAAGGAATTTAAACTCTATGGCTACTATTCAATGGTT	90909	44	2	1	42	83	1688005	1687962	9.21e-06	59.9
attB30	44	Streptococcus pyogenes strain GUR	NZ_CP022354.1		TGCTACGAAAGGAATTTAAACTCTATGGCTACTATTCAATGGTT	90909	44	2	1	42	83	955956	955913	9.21e-06	59.9
attB30	44	Streptococcus pyogenes strain GURSA1	NZ_CP022206.1		TGCTACGAAAGGAATTTAAACTCTATGGCTACTATTCAATGGTT	90909	44	2	1	42	83	955956	955913	9.21e-06	59.9
attB30	44	Streptococcus pyogenes strain HarveyGAS	NZ_CP023769.1		TGCTACGAAAGGAATTTAAACTCTATGGCTACTATTCAATGGTT	90909	44	2	1	42	83	874381	874424	9.21e-06	59.9
attB30	44	Streptococcus pyogenes strain HKU360	NZ_CP009612.1		TGCTACGAAAGGAATTTAAACTCTATGGCTACTATTCAATGGTT	90909	44	2	1	42	83	914205	914248	9.21e-06	59.9
attB30	44	Streptococcus pyogenes strain HSC5	NC_021807.1		TGCTACGAAAGGAATTTAAACTCTATGGCTACTATTCAATGGTT	90909	44	2	1	42	83	856684	856727	9.21e-06	59.9
attB30	44	Streptococcus pyogenes strain iGAS376	NZ_CP067010.1		TGCTACGAAAGGAATTTAAACTCTATGGCTACTATTCAATGGTT	90909	44	2	1	42	83	919814	919857	9.21e-06	59.9
attB30	44	Streptococcus pyogenes strain iGAS391	NZ_CP067009.1		TGCTACGAAAGGAATTTAAACTCTATGGCTACTATTCAATGGTT	90909	44	2	1	42	83	969148	969105	9.21e-06	59.9
attB30	44	Streptococcus pyogenes strain iGAS426	NZ_CP067008.1		TGCTACGAAAGGAATTTAAACTCTATGGCTACTATTCAATGGTT	90909	44	2	1	42	83	969212	969169	9.21e-06	59.9
attB30	44	Streptococcus pyogenes strain JS12	NZ_CP021640.1		TGCTACGAAAGGAATTTAAACTCTATGGCTACTATTCAATGGTT	90909	44	2	1	42	83	866759	866802	9.21e-06	59.9
attB30	44	Streptococcus pyogenes strain M23ND	NZ_CP008695.1		TGCTACGAAAGGAATTTAAACTCTATGGCTACTATTCAATGGTT	90909	44	2	1	42	83	724661	724618	9.21e-06	59.9
attB30	44	Streptococcus pyogenes strain M28PF1	NZ_CP011535.2		TGCTACGAAAGGAATTTAAACTCTATGGCTACTATTCAATGGTT	90909	44	2	1	42	83	1003676	1003633	9.21e-06	59.9
attB30	44	Streptococcus pyogenes strain M75	NZ_CP033621.1		TGCTACGAAAGGAATTTAAACTCTATGGCTACTATTCAATGGTT	90909	44	2	1	42	83	895399	895442	9.21e-06	59.9
attB30	44	Streptococcus pyogenes strain Manfredo	NC_009332.1		TGCTACGAAAGGAATTTAAACTCTATGGCTACTATTCAATGGTT	90909	44	2	1	42	83	916375	916332	9.21e-06	59.9
attB30	44	Streptococcus pyogenes strain MEW123	NZ_CP014139.1		TGCTACGAAAGGAATTTAAACTCTATGGCTACTATTCAATGGTT	90909	44	2	1	42	83	1000559	1000516	9.21e-06	59.9
attB30	44	Streptococcus pyogenes strain MGAS10786	NZ_CP031637.1		TGCTACGAAAGGAATTTAAACTCTATGGCTACTATTCAATGGTT	90909	44	2	1	42	83	1002044	1002001	9.21e-06	59.9
attB30	44	Streptococcus pyogenes strain MGAS10826	NZ_CP031636.1		TGCTACGAAAGGAATTTAAACTCTATGGCTACTATTCAATGGTT	90909	44	2	1	42	83	959338	959295	9.21e-06	59.9
attB30	44	Streptococcus pyogenes strain MGAS11052	NZ_CP031635.1		TGCTACGAAAGGAATTTAAACTCTATGGCTACTATTCAATGGTT	90909	44	2	1	42	83	1015344	1015301	9.21e-06	59.9
attB30	44	Streptococcus pyogenes strain MGAS11108	NZ_CP031634.1		TGCTACGAAAGGAATTTAAACTCTATGGCTACTATTCAATGGTT	90909	44	2	1	42	83	960977	960934	9.21e-06	59.9
attB30	44	Streptococcus pyogenes strain MGAS11115	NZ_CP031633.1		TGCTACGAAAGGAATTTAAACTCTATGGCTACTATTCAATGGTT	90909	44	2	1	42	83	958399	958356	9.21e-06	59.9
attB30	44	Streptococcus pyogenes strain MGAS2096	NC_008023.1		TGCTACGAAAGGAATTTAAACTCTATGGCTACTATTCAATGGTT	90909	44	2	1	42	83	917218	917261	9.21e-06	59.9
attB30	44	Streptococcus pyogenes strain MGAS27961	NZ_CP032665.1		TGCTACGAAAGGAATTTAAACTCTATGGCTACTATTCAATGGTT	90909	44	2	1	42	83	959686	959643	9.21e-06	59.9
attB30	44	Streptococcus pyogenes strain MGAS28078	NZ_CP031632.1		TGCTACGAAAGGAATTTAAACTCTATGGCTACTATTCAATGGTT	90909	44	2	1	42	83	960205	960162	9.21e-06	59.9
attB30	44	Streptococcus pyogenes strain MGAS28085	NZ_CP032666.1		TGCTACGAAAGGAATTTAAACTCTATGGCTACTATTCAATGGTT	90909	44	2	1	42	83	958784	958741	9.21e-06	59.9
attB30	44	Streptococcus pyogenes strain MGAS28191	NZ_CP031631.1		TGCTACGAAAGGAATTTAAACTCTATGGCTACTATTCAATGGTT	90909	44	2	1	42	83	959507	959464	9.21e-06	59.9
attB30	44	Streptococcus pyogenes strain MGAS28271	NZ_CP031630.1		TGCTACGAAAGGAATTTAAACTCTATGGCTACTATTCAATGGTT	90909	44	2	1	42	83	950245	950202	9.21e-06	59.9
attB30	44	Streptococcus pyogenes strain MGAS28278	NZ_CP031629.1		TGCTACGAAAGGAATTTAAACTCTATGGCTACTATTCAATGGTT	90909	44	2	1	42	83	915355	915398	9.21e-06	59.9
attB30	44	Streptococcus pyogenes strain MGAS28330	NZ_CP031628.1		TGCTACGAAAGGAATTTAAACTCTATGGCTACTATTCAATGGTT	90909	44	2	1	42	83	958598	958555	9.21e-06	59.9
attB30	44	Streptococcus pyogenes strain MGAS28360	NZ_CP031627.1		TGCTACGAAAGGAATTTAAACTCTATGGCTACTATTCAATGGTT	90909	44	2	1	42	83	959561	959518	9.21e-06	59.9
attB30	44	Streptococcus pyogenes strain MGAS28386	NZ_CP031626.1		TGCTACGAAAGGAATTTAAACTCTATGGCTACTATTCAATGGTT	90909	44	2	1	42	83	959296	959253	9.21e-06	59.9
attB30	44	Streptococcus pyogenes strain MGAS28533	NZ_CP031625.1		TGCTACGAAAGGAATTTAAACTCTATGGCTACTATTCAATGGTT	90909	44	2	1	42	83	1000803	1000760	9.21e-06	59.9
attB30	44	Streptococcus pyogenes strain MGAS28650	NZ_CP031624.1		TGCTACGAAAGGAATTTAAACTCTATGGCTACTATTCAATGGTT	90909	44	2	1	42	83	959247	959204	9.21e-06	59.9
attB30	44	Streptococcus pyogenes strain MGAS28669	NZ_CP031623.1		TGCTACGAAAGGAATTTAAACTCTATGGCTACTATTCAATGGTT	90909	44	2	1	42	83	972111	972068	9.21e-06	59.9
attB30	44	Streptococcus pyogenes strain MGAS28686	NZ_CP031622.1		TGCTACGAAAGGAATTTAAACTCTATGGCTACTATTCAATGGTT	90909	44	2	1	42	83	1002261	1002218	9.21e-06	59.9
attB30	44	Streptococcus pyogenes strain MGAS28746	NZ_CP031621.1		TGCTACGAAAGGAATTTAAACTCTATGGCTACTATTCAATGGTT	90909	44	2	1	42	83	960687	960644	9.21e-06	59.9
attB30	44	Streptococcus pyogenes strain MGAS29064	NZ_CP031620.1		TGCTACGAAAGGAATTTAAACTCTATGGCTACTATTCAATGGTT	90909	44	2	1	42	83	961122	961079	9.21e-06	59.9
attB30	44	Streptococcus pyogenes strain MGAS29284	NZ_CP031619.1		TGCTACGAAAGGAATTTAAACTCTATGGCTACTATTCAATGGTT	90909	44	2	1	42	83	1044438	1044395	9.21e-06	59.9
attB30	44	Streptococcus pyogenes strain MGAS29326	NZ_CP031618.1		TGCTACGAAAGGAATTTAAACTCTATGGCTACTATTCAATGGTT	90909	44	2	1	42	83	1014186	1014143	9.21e-06	59.9
attB30	44	Streptococcus pyogenes strain MGAS29409	NZ_CP031617.1		TGCTACGAAAGGAATTTAAACTCTATGGCTACTATTCAATGGTT	90909	44	2	1	42	83	1001215	1001172	9.21e-06	59.9
attB30	44	Streptococcus pyogenes strain MGAS6180	NC_007296.2		TGCTACGAAAGGAATTTAAACTCTATGGCTACTATTCAATGGTT	90909	44	2	1	42	83	874916	874959	9.21e-06	59.9
attB30	44	Streptococcus pyogenes strain MGAS7888	NZ_CP031640.1		TGCTACGAAAGGAATTTAAACTCTATGGCTACTATTCAATGGTT	90909	44	2	1	42	83	874787	874830	9.21e-06	59.9
attB30	44	Streptococcus pyogenes strain MGAS7914	NZ_CP031639.1		TGCTACGAAAGGAATTTAAACTCTATGGCTACTATTCAATGGTT	90909	44	2	1	42	83	960165	960122	9.21e-06	59.9
attB30	44	Streptococcus pyogenes strain MGAS8347	NZ_CP031638.1		TGCTACGAAAGGAATTTAAACTCTATGGCTACTATTCAATGGTT	90909	44	2	1	42	83	955019	954976	9.21e-06	59.9
attB30	44	Streptococcus pyogenes strain MGAS9429	NC_008021.1		TGCTACGAAAGGAATTTAAACTCTATGGCTACTATTCAATGGTT	90909	44	2	1	42	83	956449	956492	9.21e-06	59.9
attB30	44	Streptococcus pyogenes strain NCTC10085	NZ_LS483401.1		TGCTACGAAAGGAATTTAAACTCTATGGCTACTATTCAATGGTT	90909	44	2	1	42	83	914164	914207	9.21e-06	59.9
attB30	44	Streptococcus pyogenes strain NCTC10874	NZ_LS483379.1		TGCTACGAAAGGAATTTAAACTCTATGGCTACTATTCAATGGTT	90909	44	2	1	42	83	868169	868212	9.21e-06	59.9
attB30	44	Streptococcus pyogenes strain NCTC12044	NZ_LS483430.1		TGCTACGAAAGGAATTTAAACTCTATGGCTACTATTCAATGGTT	90909	44	2	1	42	83	857403	857446	9.21e-06	59.9
attB30	44	Streptococcus pyogenes strain NCTC12050	NZ_LS483334.1		TGCTACGAAAGGAATTTAAACTCTATGGCTACTATTCAATGGTT	90909	44	2	1	42	83	885123	885080	9.21e-06	59.9
attB30	44	Streptococcus pyogenes strain NCTC12052	NZ_LS483352.1		TGCTACGAAAGGAATTTAAACTCTATGGCTACTATTCAATGGTT	90909	44	2	1	42	83	911561	911604	9.21e-06	59.9
attB30	44	Streptococcus pyogenes strain NCTC12060	NZ_LR134272.1		TGCTACGAAAGGAATTTAAACTCTATGGCTACTATTCAATGGTT	90909	44	2	1	42	83	844389	844432	9.21e-06	59.9
attB30	44	Streptococcus pyogenes strain NCTC12064	NZ_LS483338.1		TGCTACGAAAGGAATTTAAACTCTATGGCTACTATTCAATGGTT	90909	44	2	1	42	83	900602	900559	9.21e-06	59.9
attB30	44	Streptococcus pyogenes strain NCTC12066	NZ_LS483322.1		TGCTACGAAAGGAATTTAAACTCTATGGCTACTATTCAATGGTT	90909	44	2	1	42	83	878285	878242	9.21e-06	59.9
attB30	44	Streptococcus pyogenes strain NCTC12069	NZ_LS483327.1		TGCTACGAAAGGAATTTAAACTCTATGGCTACTATTCAATGGTT	90909	44	2	1	42	83	847465	847508	9.21e-06	59.9
attB30	44	Streptococcus pyogenes strain NCTC12696	NZ_LS483332.1		TGCTACGAAAGGAATTTAAACTCTATGGCTACTATTCAATGGTT	90909	44	2	1	42	83	861335	861378	9.21e-06	59.9
attB30	44	Streptococcus pyogenes strain NCTC12840	NZ_LS483344.1		TGCTACGAAAGGAATTTAAACTCTATGGCTACTATTCAATGGTT	90909	44	2	1	42	83	614086	614043	9.21e-06	59.9
attB30	44	Streptococcus pyogenes strain NCTC13751	NZ_LS483437.1		TGCTACGAAAGGAATTTAAACTCTATGGCTACTATTCAATGGTT	90909	44	2	1	42	83	933964	934007	9.21e-06	59.9
attB30	44	Streptococcus pyogenes strain NCTC4001	NZ_LS483353.1		TGCTACGAAAGGAATTTAAACTCTATGGCTACTATTCAATGGTT	90909	44	2	1	42	83	741082	741039	9.21e-06	59.9
attB30	44	Streptococcus pyogenes strain NCTC5163	NZ_LS483307.1		TGCTACGAAAGGAATTTAAACTCTATGGCTACTATTCAATGGTT	90909	44	2	1	42	83	894531	894574	9.21e-06	59.9
attB30	44	Streptococcus pyogenes strain NCTC5164	NZ_LS483320.1		TGCTACGAAAGGAATTTAAACTCTATGGCTACTATTCAATGGTT	90909	44	2	1	42	83	894269	894312	9.21e-06	59.9
attB30	44	Streptococcus pyogenes strain NCTC8193	NZ_LR590466.1		TGCTACGAAAGGAATTTAAACTCTATGGCTACTATTCAATGGTT	90909	44	2	1	42	83	952138	952095	9.21e-06	59.9
attB30	44	Streptococcus pyogenes strain NCTC8195	NZ_LS483351.1		TGCTACGAAAGGAATTTAAACTCTATGGCTACTATTCAATGGTT	90909	44	2	1	42	83	961181	961224	9.21e-06	59.9
attB30	44	Streptococcus pyogenes strain NCTC8224	NZ_LS483522.1		TGCTACGAAAGGAATTTAAACTCTATGGCTACTATTCAATGGTT	90909	44	2	1	42	83	908844	908801	9.21e-06	59.9
attB30	44	Streptococcus pyogenes strain NCTC8225	NZ_LS483298.1		TGCTACGAAAGGAATTTAAACTCTATGGCTACTATTCAATGGTT	90909	44	2	1	42	83	1042032	1041989	9.21e-06	59.9
attB30	44	Streptococcus pyogenes strain NCTC8227	NZ_LS483399.1		TGCTACGAAAGGAATTTAAACTCTATGGCTACTATTCAATGGTT	90909	44	2	1	42	83	831895	831938	9.21e-06	59.9
attB30	44	Streptococcus pyogenes strain NCTC8300	NZ_LS483323.1		TGCTACGAAAGGAATTTAAACTCTATGGCTACTATTCAATGGTT	90909	44	2	1	42	83	850185	850142	9.21e-06	59.9
attB30	44	Streptococcus pyogenes strain NCTC8316	NZ_LS483521.1		TGCTACGAAAGGAATTTAAACTCTATGGCTACTATTCAATGGTT	90909	44	2	1	42	83	908040	908083	9.21e-06	59.9
attB30	44	Streptococcus pyogenes strain NCTC8324	NZ_LS483347.1		TGCTACGAAAGGAATTTAAACTCTATGGCTACTATTCAATGGTT	90909	44	2	1	42	83	1028666	1028623	9.21e-06	59.9
attB30	44	Streptococcus pyogenes strain NCTC8332	NZ_LS483335.1		TGCTACGAAAGGAATTTAAACTCTATGGCTACTATTCAATGGTT	90909	44	2	1	42	83	894530	894573	9.21e-06	59.9
attB30	44	Streptococcus pyogenes strain NGAS322	NZ_CP010449.1		TGCTACGAAAGGAATTTAAACTCTATGGCTACTATTCAATGGTT	90909	44	2	1	42	83	896029	896072	9.21e-06	59.9
attB30	44	Streptococcus pyogenes strain NGAS327	NZ_CP007562.1		TGCTACGAAAGGAATTTAAACTCTATGGCTACTATTCAATGGTT	90909	44	2	1	42	83	868915	868872	9.21e-06	59.9
attB30	44	Streptococcus pyogenes strain NGAS638	NZ_CP010450.1		TGCTACGAAAGGAATTTAAACTCTATGGCTACTATTCAATGGTT	90909	44	2	1	42	83	851223	851266	9.21e-06	59.9
attB30	44	Streptococcus pyogenes strain NGAS743	NZ_CP007560.1		TGCTACGAAAGGAATTTAAACTCTATGGCTACTATTCAATGGTT	90909	44	2	1	42	83	867782	867739	9.21e-06	59.9
attB30	44	Streptococcus pyogenes strain NIH35	NZ_AP023388.1		TGCTACGAAAGGAATTTAAACTCTATGGCTACTATTCAATGGTT	90909	44	2	1	42	83	959681	959638	9.21e-06	59.9
attB30	44	Streptococcus pyogenes strain NZ131	NC_011375.1		TGCTACGAAAGGAATTTAAACTCTATGGCTACTATTCAATGGTT	90909	44	2	1	42	83	908367	908410	9.21e-06	59.9
attB30	44	Streptococcus pyogenes strain PS006	NZ_LR130240.1		TGCTACGAAAGGAATTTAAACTCTATGGCTACTATTCAATGGTT	90909	44	2	1	42	83	961027	960984	9.21e-06	59.9
attB30	44	Streptococcus pyogenes strain SP1336	NZ_CP031738.1		TGCTACGAAAGGAATTTAAACTCTATGGCTACTATTCAATGGTT	90909	44	2	1	42	83	956601	956644	9.21e-06	59.9
attB30	44	Streptococcus pyogenes strain STAB09014	NZ_CP011069.1		TGCTACGAAAGGAATTTAAACTCTATGGCTACTATTCAATGGTT	90909	44	2	1	42	83	874609	874652	9.21e-06	59.9
attB30	44	Streptococcus pyogenes strain STAB090229	NZ_CP020027.1		TGCTACGAAAGGAATTTAAACTCTATGGCTACTATTCAATGGTT	90909	44	2	1	42	83	889522	889565	9.21e-06	59.9
attB30	44	Streptococcus pyogenes strain STAB10015	NZ_CP011068.1		TGCTACGAAAGGAATTTAAACTCTATGGCTACTATTCAATGGTT	90909	44	2	1	42	83	874381	874424	9.21e-06	59.9
attB30	44	Streptococcus pyogenes strain STAB120304	NZ_CP020082.1		TGCTACGAAAGGAATTTAAACTCTATGGCTACTATTCAATGGTT	90909	44	2	1	42	83	933796	933839	9.21e-06	59.9
attB30	44	Streptococcus pyogenes strain STAB14018	NZ_CP014542.1		TGCTACGAAAGGAATTTAAACTCTATGGCTACTATTCAATGGTT	90909	44	2	1	42	83	933649	933692	9.21e-06	59.9
attB30	44	Streptococcus pyogenes strain TJ11-001	NZ_CP028148.1		TGCTACGAAAGGAATTTAAACTCTATGGCTACTATTCAATGGTT	90909	44	2	1	42	83	955798	955841	9.21e-06	59.9
attB30	44	Streptococcus pyogenes strain TSPY165	NZ_CP033336.1		TGCTACGAAAGGAATTTAAACTCTATGGCTACTATTCAATGGTT	90909	44	2	1	42	83	929927	929884	9.21e-06	59.9
attB30	44	Streptococcus pyogenes strain TSPY1687	NZ_CP049187.1		TGCTACGAAAGGAATTTAAACTCTATGGCTACTATTCAATGGTT	90909	44	2	1	42	83	875412	875455	9.21e-06	59.9
attB30	44	Streptococcus pyogenes strain TSPY208	NZ_CP033335.1		TGCTACGAAAGGAATTTAAACTCTATGGCTACTATTCAATGGTT	90909	44	2	1	42	83	869721	869764	9.21e-06	59.9
attB31	33	Streptococcus gordonii strain FDAARGOS_683	NZ_CP046328.1	13/13 (100)	GAAAGGAAAAAATATGGCAACGATTCAATGGTT	100000	33	0	0	1	33	426188	426156	7.71e-11	62.1
attB31	33	Streptococcus gordonii strain FDAARGOS 1455	NZ_CP077248.1		GAAAGGAAAAAATATGGCAACGATTCAATGGTT	100000	33	0	0	1	33	969738	969770	7.71e-11	62.1
attB31	33	Streptococcus gordonii strain FDAARGOS 1454	NZ_CP077224.1		GAAAGGAAAAAATATGGCAACGATTCAATGGTT	100000	33	0	0	1	33	805907	805875	7.71e-11	62.1
attB31	33	Streptococcus gordonii strain NCTC3165	NZ_LS483375.1		GAAAGGAAAAAATATGGCAACGATTCAATGGTT	100000	33	0	0	1	33	1194786	1194754	7.71e-11	62.1
attB31	33	Streptococcus gordonii strain NCTC7865	NZ_LS483341.1		GAAAGGAAAAAATATGGCAACGATTCAATGGTT	100000	33	0	0	1	33	1429779	1429811	7.71e-11	62.1
attB31	33	Streptococcus gordonii strain FDAARGOS_371	NZ_CP023511.1		GAAAGGAAAAAATATGGCAACGATTCAATGGTT	100000	33	0	0	1	33	1552129	1552161	7.71e-11	62.1
attB31	33	Streptococcus gordonii strain NCTC7868	NZ_LR134291.1		GAAAGGAAAAAATATGGCAACGATTCAATGGTT	100000	33	0	0	1	33	1252940	1252908	7.71e-11	62.1
attB31	33	Streptococcus gordonii strain NCTC10231	NZ_LR594049.1		GAAAGGAAAAAATATGGCAACGATTCAATGGTT	100000	33	0	0	1	33	1240601	1240569	7.71e-11	62.1
attB31	33	Streptococcus gordonii strain NCTC9124	NZ_LR594041.1		GAAAGGAAAAAATATGGCAACGATTCAATGGTT	100000	33	0	0	1	33	1282214	1282182	7.71e-11	62.1
attB31	33	Streptococcus gordonii strain IE35	NZ_CP017295.1		GAAAGGAAAAAATATGGCAACGATTCAATGGTT	100000	33	0	0	1	33	1449962	1449930	7.71e-11	62.1
attB31	33	Streptococcus gordonii strain FDAARGOS_257	NZ_CP020450.2		GAAAGGAAAAAATATGGCAACGATTCAATGGTT	100000	33	0	0	1	33	1724629	1724661	7.71e-11	62.1
attB31	33	Streptococcus gordonii strain KCOM 1506	NZ_CP012648.1		GAAAGGAAAAAATATGGCAACGATTCAATGGTT	100000	33	0	0	1	33	1623774	1623806	7.71e-11	62.1
attB31	33	Streptococcus gordonii str. Challis substr. CH1	NC_009785.1		GAAAGGAAAAAATATGGCAACGATTCAATGGTT	100000	33	0	0	1	33	1253105	1253073	7.71e-11	62.1
