# Supplementary material for: Chromosomal integration of Tn5253 occurs downstream of a conserved 11-bp sequence of the rbgA gene in Streptococcus pneumoniae and in all the other known hosts of this integrative conjugative element (ICE)
Source: Mob DNA. 2021 Nov 5;12:25. doi: 10.1186/s13100-021-00253-z (PMC8571831; doi:10.1186/s13100-021-00253-z)
Supplement: Supplementary file 4 — Additional file 4: Table S4. Quantitative PCR data. The threshold cycles (Cts) relative to circular forms (CI), reconstitution of attB site, and chromosomal reference gene (gyrB) quantification are reported. Standard curves, slope and intercept values are reported. [file 13100_2021_253_MOESM4_ESM.xlsx]

## Sheet: Foglio1
Table S4. Quantitative PCR data
Strain		Ct CI	Ct attB	Ct gyrB	Standard curve
S. pneumoniae					Ct=slope(log quantity) + intercept
FR39		38.7189	41.8314	18.4742	slope= -4.524; intercept= 47.62
FR39		41.8314	41.8314	18.4742
FR54		35.5737	31.1318	15.3697
FR54		35.3771	30.9218	15.3697
FR56		22.8951	26.4134	14.2043
FR56		22.8778	26.5623	14.2043
S. agalactiae
FR67		31.4519	28.6716	16.3913	slope= -3.384; intercept=42.96
FR67		32.0822	27.9848	16.3913
S. pyogenes
FR68		31.8653	32.0858	17.9264	slope= -3.151; intercept=34.35
FR68		32.5239	31.7557	17.9264
S. gordonii
FR43		30.2821	29.2971	15.9763	slope= -3.206; intercept=34.67
FR43		28.8557	28.9944	15.9763
E. faecalis
FR49		26.6597	24.4663	14.8979	slope= -3.189; intercept=35.68
FR49		28.0524	20.9557	14.8979
FR50		35.9216	20.3577	14.6393
FR50		35.36	20.2109	14.6393
